# Supplementary material for: Development of Water Repellent, Non-Friable Tannin-Furanic-Fatty Acids Biofoams
Source: Polymers (Basel). 2022 Nov 19;14(22):5025. doi: 10.3390/polym14225025 (PMC9692386; doi:10.3390/polym14225025)
Supplement: Supplementary file 1 [file polymers-14-05025-s001.zip]

Archive with 1 entries (1 files):
- polymers-2021844-supplementary.pdf
